# Supplementary material for: Exploring Components of the CO2-Concentrating Mechanism in Alkaliphilic Cyanobacteria Through Genome-Based Analysis
Source: Comput Struct Biotechnol J. 2017 May 25;15:340–50. doi: 10.1016/j.csbj.2017.05.001 (PMC5472144; doi:10.1016/j.csbj.2017.05.001)
Supplement: Supplementary File — Detailed annotation of CCM genes and protein of 12 studied alkaliphilic cyanobacteria. [file mmc1.xlsx]

## Sheet: LocusTag
List of CCM locus tag of each cyanobacteria, presented in NCBI database
	CCM component		Protein	Gene	Pleurocapsa sp. PCC 7327 (P7)	Synechococcus sp. JA-2-3B'a(2-13) (S2)	Synechococcus sp. JA-3-3Ab (S3)	Cyanobacterium PCC 7702 (CP)	Cyanobacterium stanieri PCC 7202 (CS)	Spirulina subsalsa PCC 9445 (SS)	A. platensis C1 (AC)	A. platensis NIES-39 (AN)	A. platensis Paraca (AP)	A. maxima CS-328 (AM)	Arthrospira sp. PCC 8005 (A8)	Arthrospira sp. TJSD091 (AT)
	Genes ecoding the Ci transporters	CO2 transport	NDH-I4 complex	NdhF4	Ple7327_0306	CYB_RS08625	CYA_1593	CHL7702_RS0102215	Cyast_1754	SPI9445_RS0117000	SPLC1_S220110	NIES39_K04840	APPUASWS_020710	AmaxDRAFT_2654	ARTHRO_60388	WZ77_RS00305
				NdhD4	Ple7327_0305	CYB_RS08620	CYA_1594	CHL7702_RS0102210	Cyast_1753	SPI9445_RS0116995	SPLC1_S220120	NIES39_K04850	APPUASWS_020715	AmaxDRAFT_2653	ARTHRO_60389	WZ77_RS00300
				CupB	Ple7327_0304	CYB_RS08615	CYA_1595	CHL7702_RS0102205	Cyast_1826	SPI9445_RS0116990	SPLC1_S220130	NIES39_K04860	APPUASWS_020720	AmaxDRAFT_2652	ARTHRO_60390	WZ77_RS00295
			NDH-I3 complex	NdhF3	Ple7327_3325	CYB_RS13670	CYA_0640	CHL7702_RS0108420	Cyast_0206	SPI9445_RS0121580	SPLC1_S203670	NIES39_A06510	APPUASWS_013195	AmaxDRAFT_0745	ARTHRO_60716	WZ77_RS02425
				NdhD3	Ple7327_3323	CYB_RS13675	CYA_0639	CHL7702_RS0108430	Cyast_0205	SPI9445_RS0121585	SPLC1_S203680	NIES39_A06520	APPUASWS_013200	AmaxDRAFT_0746	ARTHRO_40542	WZ77_RS02420
				CupA	Ple7327_3322	CYB_RS13680	CYA_0638	CHL7702_RS0108435	Cyast_0204	SPI9445_RS0121590	SPLC1_S203690	NIES39_A06530	APPUASWS_013205	AmaxDRAFT_0747	ARTHRO_60714	WZ77_RS02415
		HCO3- transport	BicA transporter	bicA	Ple7327_1540 nf	CYB_RS07665 nf	CYA_1414 nf	CHL7702_RS0103535	Cyast_1804 nf	SPI9445_RS25575 SPI9445_RS0122730	SPLC1_S370700 SPLC1_S370690	NIES39_B00710 NIES39_B00700	APPUASWS_009225 APPUASWS_009220	AmaxDRAFT_1442 AmaxDRAFT_1441	ARTHRO_40939 ARTHRO_40938	WZ77_RS22575 nf
			SbtA transporter	sbtA	nf	nf	nf		nf	SPI9445_RS0105515	nf	NIES39_E03120	APPUASWS_021720	nf	nf	nf
			SbtA regulator	sbtB	nf	nf	nf		nf	SPI9445_RS0105510	nf	NIES39_E03140	APPUASWS_021725	nf	nf	nf
			BCT1 transporter	cmpA	Ple7327_1544	CYB_RS02870	CYA_0894	CHL7702_RS0100045	nf	nf	nf	nf	nf	nf	nf	nf
				cmpB	Ple7327_1543	CYB_RS02865	CYA_0893	CHL7702_RS0100050	nf	nf	nf	nf	nf	nf	nf	nf
				cmpC	Ple7327_1542	CYB_RS02860	CYA_0892	CHL7702_RS0100055	nf	nf	nf	nf	nf	nf	nf	nf
				cmpD	Ple7327_1541	CYB_RS02855	CYA_0891	CHL7702_RS0100060	nf	nf	nf	nf	nf	nf	nf	nf
	Genes encoding the carboxysome proteins	Shell proteins	ccmKLMNO operon	ccmK1 ccmK2 ccmK3 ccmK4	Ple7327_0308 Ple7327_0307 Ple7327_1640 Ple7327_1641	CYB_RS08550 CYB_RS08555 nf nf	CYA_1612 CYA_1611 nf nf	CHL7702_RS0102225 CHL7702_RS0102220 CHL7702_RS0113500 CHL7702_RS0113495	Cyast_0225 Cyast_0224 Cyast_0140 Cyast_0141	SPI9445_RS0117010 SPI9445_RS0117005 SPI9445_RS0108355 SPI9445_RS0108360	SPLC1_S220090 SPLC1_S220100 SPLC1_S200070 SPLC1_S200060	NIES39_K04820 NIES39_K04830 NIES39_A03160 NIES39_A03150	APPUASWS_020700 APPUASWS_020705 APPUASWS_011320 APPUASWS_011315	AmaxDRAFT_2656 AmaxDRAFT_2655 AmaxDRAFT_4417 AmaxDRAFT_4418	ARTHRO_60386 ARTHRO_60387 ARTHRO_61007 ARTHRO_61008	WZ77_RS00315 WZ77_RS00310 WZ77_RS03990 WZ77_RS03995
				ccmL	Ple7327_0309	CYB_RS08545	CYA_1613	CHL7702_RS0102230	Cyast_0226	SPI9445_RS0117015	SPLC1_S220080	NIES39_K04810	APPUASWS_020695	AmaxDRAFT_2657	ARTHRO_60385	WZ77_RS00320
				ccmM	Ple7327_0310	CYB_RS08540	CYA_1614	CHL7702_RS0102235	Cyast_0227	SPI9445_RS0117020	SPLC1_S220070	NIES39_K04800	APPUASWS_020690	AmaxDRAFT_2658	ARTHRO_60384	WZ77_RS00325
				ccmN	Ple7327_0311	CYB_RS08535	CYA_1615	CHL7702_RS0102240	Cyast_0228	SPI9445_RS0117025	SPLC1_S220060	NIES39_K04790	APPUASWS_020685	AmaxDRAFT_2659	ARTHRO_60383	WZ77_RS00330
				ccmO	Ple7327_3266	CYB_RS08530	CYA_1616	CHL7702_RS0102245	Cyast_1422	SPI9445_RS0103970	SPLC1_S220050	NIES39_K04780	APPUASWS_020680	AmaxDRAFT_2660	ARTHRO_60382	WZ77_RS00335
		Enzymes	RuBisCO	rbcL	Ple7327_0312	CYB_RS12265	CYA_1194	CHL7702_RS0100400	Cyast_0117	SPI9445_RS0117030	SPLC1_S240060	NIES39_K02850	APPUASWS_013875	AmaxDRAFT_1222	ARTHRO_50351	WZ77_RS05445
				rbcS	Ple7327_0314	CYB_RS12255	CYA_1196	CHL7702_RS0100410	Cyast_0119	SPI9445_RS0117040	SPLC1_S240080	NIES39_K02830	APPUASWS_013865	AmaxDRAFT_1220	ARTHRO_50349	WZ77_RS05455
			Chaperonin protein	rbcX	Ple7327_0313	CYB_RS12260	CYA_1195	CHL7702_RS0100405	Cyast_0118	SPI9445_RS0117035	SPLC1_S240070	NIES39_K02840	APPUASWS_013870	AmaxDRAFT_1221	ARTHRO_50350	WZ77_RS05450
			Carbonic anhydrase (beta)	ccaA, ecaB	Ple7327_0548				Cyast_1382	SPI9445_RS0108165
	nf = no significant found

## Sheet: Protein ID
List of CCM protein ID of each cyanobacteria, presented in NCBI database
	CCM component		Protein	Gene	Pleurocapsa sp. PCC 7327 (P7)	Synechococcus sp. JA-2-3B'a(2-13) (S2)	Synechococcus sp. JA-3-3Ab (S3)	Cyanobacterium PCC 7702 (CP)	Cyanobacterium stanieri PCC 7202 (CS)	Spirulina subsalsa PCC 9445 (SS)	A. platensis C1 (AC)	A. platensis NIES-39 (AN)	A. platensis Paraca (AP)	A. maxima CS-328 (AM)	Arthrospira sp. PCC 8005 (A8)	Arthrospira sp. TJSD091 (AT)
	Genes ecoding the Ci transporters	CO2 transport	NDH-I4 complex	NdhF4	AFY75771.1	WP_041436592.1	ABC99096.1	WP_017319889.1	AFZ47710.1	WP_017305974.1	EKD08564.1	BAI92129.1	KDR55809.1	EDZ94618.1	CDM97787.1	WP_006623511.1
				NdhD4	AFY75770.1	WP_011433408.1	ABC99757.1	WP_017319888.1	AFZ47709.1	WP_017305973.1	EKD08565.1	BAI92130.1	KDR55810.1	EDZ94617.1	CDM97788.1	WP_046318406.1
				CupB	AFY75769.1	WP_041437385.1	ABC99758.1	WP_017319887.1	AFZ47782.1	WP_017305972.1	EKD08566.1	BAI92131.1	KDR55811.1	EDZ94616.1	CDM97789.1	WP_006669325.1
			NDH-I3 complex	NdhF3	AFY78544.1	WP_011434414.1	ABC98854.1	WP_017321104.1	AFZ46188.1	WP_026080002.1	EKD08966.1	BAI88489.1	KDR57080.1	EDZ96414.1	CDM98115.1	WP_006622990.1
				NdhD3	AFY78542.1	WP_011434415.1	ABC98853.1	WP_038315616.1	AFZ46187.1	WP_017306874.1	EKD08967.1	BAI88490.1	KDR57081.1	EDZ96415.1	CDM96136.1	WP_006668300.1
				CupA	AFY78541.1	WP_011434416.1	ABC98852.1	WP_017321107.1	AFZ46186.1	WP_017306875.1	EKD08968.1	BAI88491.1	KDR57082.1	EDZ96416.1	CDM98113.1	WP_008055766.1
		HCO3- transport	BicA transporter	bicA	AFY76916.1 nf	WP_011433218.1 nf	ABC99583.1 nf	WP_017320138.1	AFZ47760.1 nf	WP_017305346.1 WP_017307099.1	EKD07693.1 EKD07692.1	BAI88828.1 BAI88827.1	KDR57763.1 KDR57762.1	EDZ95752.1 EDZ95751.1	CDM96530.1 CDM96529.1	WP_006624413.1. nf
			SbtA transporter	sbtA	nf	nf	nf		nf	WP_017303736.1	nf	BAI90539.1	KDR55641.1	nf	nf	nf
			SbtA regulator	sbtB	nf	nf	nf		nf	WP_017303735.1	nf	BAI90541.1	KDR55642.1	nf	nf	nf
			BCT1 transporter	cmpA	AFY76920.1	WP_011432253.1	ABC99096.1	WP_017319470.1	nf	nf	nf	nf	nf	nf	nf	nf
				cmpB	AFY76919.1	WP_011432252.1	ABC99095.1	WP_017319471.1	nf	nf	nf	nf	nf	nf	nf	nf
				cmpC	AFY76918.1	WP_011432251.1	ABC99094.1	WP_017319472.1	nf	nf	nf	nf	nf	nf	nf	nf
				cmpD	AFY76917.1	WP_011432250.1	ABC99093.1	WP_017319473.1	nf	nf	nf	nf	nf	nf	nf	nf
	Genes encoding the carboxysome proteins	Shell proteins	ccmKLMNO operon	ccmK1 ccmK2 ccmK3 ccmK4	AFY75773.1 AFY75772.1 AFY77006.1 AFY77007.1	WP_011433395.1 WP_011430450.1 nf nf	ABC99773.1 ABC99772.1 nf nf	WP_017319890.1 WP_009457333.1 WP_017322096.1 WP_017322095.1	AFZ46207.1 AFZ46206.1 AFZ46123.1 AFZ46124.1	WP_017305976.1 WP_017305975.1 WP_017304281.1 WP_017304282.1	EKD08562.1 EKD08563.1 EKD08607.1 EKD08606.1	BAI92127.1 BAI92128.1 BAI88155.1 BAI88154.1	KDR55807.1 KDR55808.1 KDR57408.1 KDR57407.1	EDZ94620.1 EDZ94619.1 EDZ92845.1 EDZ92846.1	CDM97785.1 CDM97786.1 CDM98406.1 CDM98407.1	WP_006618785.1 WP_006618784.1 WP_006622579.1 WP_006670274.1
				ccmL	AFY75774.1	WP_011433394.1	ABC99774.1	WP_017319891.1	AFZ46208.1	WP_017305977.1	EKD08561.1	BAI92126.1	KDR55806.1	EDZ94621.1	CDM97784.1	WP_006623510.1
				ccmM	AFY75775.1	WP_011433393.1	ABC99775.1	WP_017319892.1	AFZ46209.1	WP_017305978.1	EKD08560.1	BAI92125.1	KDR55805.1	EDZ94622.1	CDM97783.1	WP_006623509.1
				ccmN	AFY75776.1	WP_011433392.1	ABC99776.1	WP_017319893.1	AFZ46210.1	WP_017305979.1	EKD08559.1	BAI92124.1	KDR55804.1	EDZ94623.1	CDM97782.1	WP_006623508.1
				ccmO	AFY78488.1	WP_011433391.1	ABC99777.1	WP_017319894.1	AFZ47386.1	WP_052646621.1	EKD08558.1	BAI92123.1	KDR55803.1	EDZ94624.1	CDM97781.1	WP_006623507.1
		Enzymes	RuBisCO	rbcL	AFY75777.1	WP_041436791.1	ABC99380.1	WP_017319538.1	AFZ46100.1	WP_017305980.1	EKD08338.1	BAI91932.1	KDR56968.1	EDZ96185.1	CDM97381.1	WP_006668582.1
				rbcS	AFY75779.1	WP_011434136.1	ABC99382.1	WP_017319540.1	AFZ46100.1	WP_017305982.1	EKD08340.1	BAI91930.1	KDR56966.1	EDZ96183.1	CDM97379.1	WP_006623659.1
			Chaperonin protein	rbcX	AFY75778.1	WP_011434137.1	ABC99381.1	WP_017319539.1	AFZ46101.1	WP_017305981.1	EKD08339.1	BAI91931.1	KDR56967.1	EDZ96184.1	CDM97380.1	WP_006623658.1
			Carbonic anhydrase (beta)	ccaA, ecaB	AFY75993.1				AFZ47346.1	WP_017304246.1
	nf = no significant found

## Sheet: Pleurocapsa sp. PCC 7327 (P7)
CCM gene target presented in Synechocystis PCC 6803	Candidate gene of Pleurocapsa sp. PCC 7327	Gene product name		The statistics ot protein BLAST search using Synechocystis PCC 6803 as a query									Significant Pfam-A Matches
				Description	Max score	Total score	Query cover	E value	Ident	Accession			Candidate protein of Pleurocapsa sp. PCC 7327	Family/Domain	Description	Entry type	Clan	Envelope		Alignment		HMM		HMM length	Bit score	E-value	Predicted active sites
NdhF4	Ple7327_0306	NAD(P)H dehydrogenase, subunit NdhF3 family		NAD(P)H dehydrogenase subunit NdhF3 family [Pleurocapsa minor]	934	934	0.99	0	0.73	AFY75771.1								Start	End	Start	End	From	To
ndhD4	Ple7327_0305	proton-translocating NADH-quinone oxidoreductase, chain M		proton-translocating NADH-quinone oxidoreductase subunit M [Pleurocapsa minor]	657	657	0.96	0	0.75	AFY75770.1			AFY75771.1	Proton_antipo_N	NADH-Ubiquinone oxidoreductase (complex …	Family	n/a	70	127	70	126	1	57	58	59.3	2.7e-16	n/a
CupB	Ple7327_0304	CO2 hydration protein		hypothetical protein [Pleurocapsa minor]	562	562	0.97	0	0.7	AFY75769.1			AFY75771.1	Proton_antipo_M	Proton-conducting membrane transporter	Family	CL0425	139	426	139	425	1	292	293	172.4	1.1e-50	n/a
NdhF3	Ple7327_3325	NAD(P)H dehydrogenase, subunit NdhF3 family		NAD(P)H dehydrogenase subunit NdhF3 family [Pleurocapsa minor]	828	828	0.99	0	0.68	AFY78544.1			AFY75770.1	Proton_antipo_M	Proton-conducting membrane transporter	Family	CL0425	126	419	126	419	1	293	293	232.3	6e-69	n/a
NdhD3	Ple7327_3323	proton-translocating NADH-quinone oxidoreductase, chain M		proton-translocating NADH-quinone oxidoreductase subunit M [Pleurocapsa minor]	705	705	0.96	0	0.74	AFY78542.1			AFY75769.1	ChpXY	CO2 hydration protein (ChpXY)	Family	n/a	16	367	16	366	1	351	352	654.4	3.8e-197	n/a
CupA	Ple7327_3322	CO2 hydration protein		hypothetical protein [Pleurocapsa minor]	792	792	0.99	0	0.87	AFY78541.1			AFY78544.1	Proton_antipo_N	NADH-Ubiquinone oxidoreductase (complex …	Family	n/a	70	127	71	126	2	57	58	48.8	5e-13	n/a
bicA1	Ple7327_1540	sulfate permease-like transporter, MFS superfamily		sodium-independent anion transporter [Pleurocapsa minor]	776	776	0.99	0	0.67	AFY76916.1			AFY78544.1	Proton_antipo_M	Proton-conducting membrane transporter	Family	CL0425	139	426	140	421	2	288	293	174.4	2.7e-51	n/a
bicA2	nf			nf									AFY78542.1	Oxidored_q5_N	NADH-ubiquinone oxidoreductase chain 4,…	Family	n/a	24	127	36	124	17	107	110	24.2	2.4e-05	n/a
sbtA	nf			nf									AFY78542.1	Proton_antipo_M	Proton-conducting membrane transporter	Family	CL0425	126	419	126	419	1	293	293	221.1	1.6e-65	n/a
sbtB	nf			nf									AFY78541.1	ChpXY	CO2 hydration protein (ChpXY)	Family	n/a	22	418	22	417	1	351	352	575	5e-173	n/a
cmpA	Ple7327_1544	ABC-type nitrate/sulfonate/bicarbonate transport system, periplasmic component		nitrate/sulfonate/bicarbonate ABC transporter substrate-binding protein [Pleurocapsa minor]	597	597	0.99	0	0.67	AFY76920.1			AFY76916.1	Sulfate_transp	Sulfate permease family	Family	CL0062	12	379	12	377	1	379	381	308.9	3.6e-92	n/a
cmpB	Ple7327_1543	nitrate ABC transporter, permease protein		nitrate ABC transporter, permease protein [Pleurocapsa minor]	397	397	1	6e-140	0.71	AFY76919.1			AFY76916.1	STAS	STAS domain	Domain	CL0502	436	538	440	529	8	108	117	43.6	1.8e-11	n/a
cmpC	Ple7327_1542	nitrate transport ATP-binding subunits C and D		nitrate transport ATP-binding subunits C and D [Pleurocapsa minor]	1103	1103	0.98	0	0.78	AFY76918.1			AFY76920.1	NMT1_2	NMT1-like family	Family	CL0177	53	314	54	314	2	253	253	304.4	6.4e-91	n/a
cmpD	Ple7327_1541	nitrate transport ATP-binding subunits C and D		nitrate transport ATP-binding subunits C and D [Pleurocapsa minor]	472	472	0.92	2e-169	0.85	AFY76917.1			AFY76919.1	BPD_transp_1	Binding-protein-dependent transport syst…	Family	CL0404	102	277	104	276	1	181	185	81.5	5.5e-23	n/a
ccmK1	Ple7327_0308	carbon dioxide concentrating mechanism/carboxysome shell protein		carbon dioxide concentrating mechanism/carboxysome shell protein [Pleurocapsa minor]	199	199	1	2e-67	0.89	AFY75773.1			AFY76918.1	ABC_tran	ABC transporter	Domain	CL0023	25	167	25	166	1	136	137	111	5.6e-32	n/a
ccmK2	Ple7327_0307	carbon dioxide concentrating mechanism/carboxysome shell protein		carbon dioxide concentrating mechanism/carboxysome shell protein [Pleurocapsa minor]	196	196	1	2e-66	0.95	AFY75772.1			AFY76918.1	NMT1_2	NMT1-like family	Family	CL0177	274	526	277	525	4	252	253	270.2	1.8e-80	n/a
ccmK3	Ple7327_1640	carbon dioxide concentrating mechanism/carboxysome shell protein		carbon dioxide concentrating mechanism/carboxysome shell protein [Pleurocapsa minor]	153	153	1	1e-49	0.75	AFY77006.1			AFY76917.1	ABC_tran	ABC transporter	Domain	CL0023	40	182	40	181	1	136	137	109.4	1.7e-31	n/a
ccmK4	Ple7327_1641	carbon dioxide concentrating mechanism/carboxysome shell protein		carbon dioxide concentrating mechanism/carboxysome shell protein [Pleurocapsa minor]	182	182	0.96	9e-61	0.84	AFY77007.1			AFY75773.1	BMC	BMC domain	Domain	n/a	4	81	4	81	1	74	74	100	4.8e-29	n/a
ccmL	Ple7327_0309	carbon dioxide concentrating mechanism/carboxysome shell protein		carbon dioxide concentrating mechanism/carboxysome shell protein [Pleurocapsa minor]	131	131	1	7e-41	0.66	AFY75774.1			AFY75772.1	BMC	BMC domain	Domain	n/a	4	81	4	81	1	74	74	100.2	4.2e-29	n/a
ccmM	Ple7327_0310	isoleucine patch superfamily enzyme, carbonic anhydrase/acetyltransferase		carbonic anhydrase [Pleurocapsa minor]	650	989	1	0	0.58	AFY75775.1			AFY77006.1	BMC	BMC domain	Domain	n/a	4	81	4	81	1	74
ccmN	Ple7327_0311	hypothetical protein		hypothetical protein [Pleurocapsa minor]	163	163	0.99	6e-50	0.38	AFY75776.1			AFY77007.1	BMC	BMC domain	Domain	n/a	6	83	6	83	1	74	74	77.1	7.1e-22	n/a
ccmO	Ple7327_3266	carbon dioxide concentrating mechanism/carboxysome shell protein		carbon dioxide concentrating mechanism/carboxysome shell protein [Pleurocapsa minor]	395	589	0.86	5e-139	0.79	AFY78488.1			AFY75774.1	EutN_CcmL	Ethanolamine utilisation protein EutN/ca …	Domain	CL0021	1	83	1	83	1	83	83	100.6	5e-29	n/a
rbcL	Ple7327_0312	ribulose 1,5-bisphosphate carboxylase, large subunit		ribulose 1 5-bisphosphate carboxylase large subunit [Pleurocapsa minor]	894	894	1	0	0.91	AFY75777.1			AFY75775.1	Hexapep	Bacterial transferase hexapeptide (six r …	Repeat	CL0536	19	54	21	53	3	35	36	17.7	0.0019	n/a
rbcS	Ple7327_0314	ribulose bisphosphate carboxylase small subunit		ribulose bisphosphate carboxylase small subunit [Pleurocapsa minor]	188	188	0.97	6e-63	0.75	AFY75779.1			AFY75775.1	RuBisCO_small	Ribulose bisphosphate carboxylase, small…	Domain	n/a	220	313	229	313	11	97	97	74.9	3.4e-21	n/a
rbcX	Ple7327_0313	RbcX protein		RbcX protein [Pleurocapsa minor]	141	141	0.99	5e-44	0.54	AFY75778.1			AFY75775.1	RuBisCO_small	Ribulose bisphosphate carboxylase, small…	Domain	n/a	343	430	348	430	13	97	97	61	7.3e-17	n/a
β-CA (carboxysomal CA)	Ple7327_0548	carbonic anhydrase		carbonic anhydrase [Pleurocapsa minor]	382	382	0.88	1e-133	0.67	AFY75993.1			AFY75775.1	RuBisCO_small	Ribulose bisphosphate carboxylase, small…	Domain	n/a	457	545	463	545	13	97	97	70.6	7.6e-20	n/a
β-CA (EcaB; non-carboxysomal CA)	nf			no hit									AFY75775.1	RuBisCO_small	Ribulose bisphosphate carboxylase, small…	Domain	n/a	574	665	580	665	10	97	97	72.9	1.4e-20	n/a
													AFY75776.1	Hexapep	Bacterial transferase hexapeptide (six r …	Repeat	CL0536	62	97	64	95	3	34	36	17.8	0.0018	n/a
													AFY78488.1	BMC	BMC domain	Domain	n/a	27	102	27	102	1	74
													AFY78488.1	BMC	BMC domain	Domain	n/a	133	208	133	207	1	73	74	84.7	3e-24	n/a
													AFY75777.1	RuBisCO_large_N	Ribulose bisphosphate carboxylase large…	Domain	n/a	19	140	20	140	2	120
													AFY75777.1	RuBisCO_large	Ribulose bisphosphate carboxylase large…	Domain	n/a	150	458	150	458	1	299	120	155.6	5.1e-46	n/a
													AFY75779.1	RuBisCO_small	Ribulose bisphosphate carboxylase, small…	Domain	n/a	10	106	10	106	1	97	97	146	2.2e-43	n/a
													AFY75778.1	RcbX	RbcX protein	Family	n/a	1	111	1	111	1	111	111	182.2	2.3e-54	n/a
													AFY75993.1	Pro_CA	Carbonic anhydrase	Domain	n/a	34	192	34	192	1	156	156	163.9	3e-48	n/a

## Sheet: Synechococcus sp. JA-2-13 (S2)
CCM gene target presented in Synechocystis PCC 6803	Candidate gene of Synechococcus sp. JA-2-13	Gene product name		The statistics ot protein BLAST search using Synechocystis PCC 6803 as a query									Significant Pfam-A Matches
				Description	Max score	Total score	Query cover	E value	Ident	Accession			Candidate protein of Synechococcus sp. JA-2-13	Family/Domain	Description	Entry type	Clan	Envelope		Alignment		HMM		HMM length	Bit score	E-value	Predicted active sites
NdhF4	CYB_RS08625	NAD(P)H-quinone oxidoreductase subunit F		NAD(P)H-quinone oxidoreductase subunit F [Synechococcus sp. JA-2-3B'a(2-13)]	623	623	0.95	0	0.55	WP_041436592.1								Start	End	Start	End	From	To
ndhD4	CYB_RS08620	NAD(P)H-quinone oxidoreductase subunit D4		NAD(P)H-quinone oxidoreductase subunit D4 [Synechococcus sp. JA-2-3B'a(2-13)]	479	479	0.94	1e-165	0.6	WP_011433408.1			WP_041436592.1	Proton_antipo_N	NADH-Ubiquinone oxidoreductase (complex …	Family	n/a	73	130	74	129	2	57	58	44.5	1.1e-11	n/a
CupB	CYB_RS08615	carbon dioxide transporter		carbon dioxide transporter [Synechococcus sp. JA-2-3B'a(2-13)]	453	453	0.99	5e-159	0.59	WP_041437385.1			WP_041436592.1	Proton_antipo_M	Proton-conducting membrane transporter	Family	CL0425	142	429	142	403	1	267	293	175.2	1.6e-51	n/a
NdhF3	CYB_RS13670	oxidoreductase		oxidoreductase [Synechococcus sp. JA-2-3B'a(2-13)]	640	640	0.97	0	0.55	WP_011434414.1			WP_011433408.1	Proton_antipo_M	Proton-conducting membrane transporter	Family	CL0425	125	418	125	418	1	293	293	234.2	1.6e-69	n/a
NdhD3	CYB_RS13675	NAD(P)H-quinone oxidoreductase subunit D4		NAD(P)H-quinone oxidoreductase subunit D4 [Synechococcus sp. JA-2-3B'a(2-13)]	508	508	0.86	8e-177	0.61	WP_011434415.1			WP_041437385.1	ChpXY	CO2 hydration protein (ChpXY)	Family	n/a	15	366	15	365	1	351	352	590.4	1e-177	n/a
CupA	CYB_RS13680	carbon dioxide transporter		carbon dioxide transporter [Synechococcus sp. JA-2-3B'a(2-13)]	687	687	1	0	0.76	WP_011434416.1			WP_011434414.1	Proton_antipo_N	NADH-Ubiquinone oxidoreductase (complex …	Family	n/a	72	128	73	127	3	57	58	47.8	1e-12	n/a
bicA1	CYB_RS07665	SulP family sulfate permease		Sodium-independent anion transporter [Synechococcus sp. JA-2-3B'a(2-13)]	654	654	0.97	0	0.6	WP_011433218.1			WP_011434414.1	Proton_antipo_M	Proton-conducting membrane transporter	Family	CL0425	140	433	142	425	3	286	293	159	1.3e-46	n/a
bicA2	nf			no hit									WP_011434415.1	Proton_antipo_M	Proton-conducting membrane transporter	Family	CL0425	120	413	120	412	1	292	293	229.2	5.5e-68	n/a
sbtA	nf			no hit									WP_011434416.1	ChpXY	CO2 hydration protein (ChpXY)	Family	n/a	20	415	20	414	1	351	352	563.5	1.6e-169	n/a
sbtB	nf			no hit									WP_011433218.1	Sulfate_transp	Sulfate permease family	Family	CL0062	27	393	28	391	2	379	381	308.7	4.1e-92	n/a
cmpA	CYB_RS02870	nitrate ABC transporter substrate-binding protein		nitrate ABC transporter substrate-binding protein [Synechococcus sp. JA-2-3B'a(2-13)]	607	607	0.99	0	0.68	WP_011432253.1			WP_011433218.1	STAS	STAS domain	Domain	CL0502	450	543	455	536	9	101	117	35.8	4.8e-09	n/a
cmpB	CYB_RS02865	bicarbonate ABC transporter permease		nitrate ABC transporter, permease protein [Synechococcus sp. JA-2-3B'a(2-13)]	362	362	0.98	1e-126	0.66	WP_011432252.1			WP_011432253.1	NMT1_2	NMT1-like family	Family	CL0177	37	298	38	297	2	252	253	281.7	5.3e-84	n/a
cmpC	CYB_RS02860	bacitracin ABC transporter ATP-binding protein		bacitracin ABC transporter ATP-binding protein [Synechococcus sp. JA-2-3B'a(2-13)]	1007	1007	0.98	0	0.73	WP_011432251.1			WP_011432252.1	BPD_transp_1	Binding-protein-dependent transport syst…	Family	CL0404	102	274	102	272	1	183	185	87.4	8.5e-25	n/a
cmpD	CYB_RS02855	bacitracin ABC transporter ATP-binding protein		bacitracin ABC transporter ATP-binding protein [Synechococcus sp. JA-2-3B'a(2-13)]	397	397	0.96	1e-139	0.65	WP_011432250.1			WP_011432251.1	ABC_tran	ABC transporter	Domain	CL0023	25	167	25	166	1	136	137	106.8	1.1e-30	n/a
ccmK1	CYB_RS08550	carbon dioxide-concentrating protein CcmK		carbon dioxide-concentrating protein CcmK [Synechococcus sp. JA-2-3B'a(2-13)]	182	182	0.94	5e-61	0.87	WP_011433395.1			WP_011432251.1	NMT1_2	NMT1-like family	Family	CL0177	274	526	277	525	4	252	253	277.4	1.2e-82	n/a
ccmK2	CYB_RS08555	carbon dioxide-concentrating protein CcmK		MULTISPECIES: carbon dioxide-concentrating protein CcmK [Synechococcus]	184	184	0.99	7e-62	0.89	WP_011430450.1			WP_011432250.1	ABC_tran	ABC transporter	Domain	CL0023	38	180	38	179	1	136	137	111.9	2.9e-32	n/a
ccmK3	nf			nf									WP_011433395.1	BMC	BMC domain	Domain	n/a	4	81	4	81	1	74	74	99	1e-28	n/a
ccmK4	nf			nf									WP_011430450.1	BMC	BMC domain	Domain	n/a	4	81	4	81	1	74	74	102.4	8.9e-30	n/a
ccmL	CYB_RS08545	carbon dioxide concentrating mechanism protein CcmL		carbon dioxide concentrating mechanism protein CcmL [Synechococcus sp. JA-2-3B'a(2-13)]	125	125	0.97	6e-39	0.64	WP_011433394.1			WP_011433394.1	EutN_CcmL	Ethanolamine utilisation protein EutN/ca …	Domain	CL0021	1	83	1	83	1	83	83	106.3	8.4e-31	n/a
ccmM	CYB_RS0854	carbon dioxide concentrating mechanism protein CcmM		carbon dioxide concentrating mechanism protein CcmM [Synechococcus sp. JA-2-3B'a(2-13)]	601	601	0.95	0	0.49	WP_011433393.1			WP_011433393.1	Hexapep	Bacterial transferase hexapeptide (six r …	Repeat	CL0536	91	126	91	124	1	34	36	20.2	0.00032	n/a
ccmN	CYB_RS08535	hypothetical protein		hypothetical protein [Synechococcus sp. JA-2-3B'a(2-13)]	95.5	95.5	0.48	2e-24	0.43	WP_011433392.1			WP_011433393.1	RuBisCO_small	Ribulose bisphosphate carboxylase, small…	Domain	n/a	237	323	241	323	13	97	97	56.5	1.9e-15	n/a
ccmO	CYB_RS08530	hypothetical protein		BMC domain-containing protein [Synechococcus sp. JA-2-3B'a(2-13)]	285	384	0.74	1e-96	0.66	WP_011433391.1			WP_011433393.1	RuBisCO_small	Ribulose bisphosphate carboxylase, small…	Domain	n/a	348	434	355	434	15	97	97	44.2	1.3e-11	n/a
rbcL	CYB_RS12265	ribulose 1,5-bisphosphate carboxylase		ribulose 1,5-bisphosphate carboxylase [Synechococcus sp. JA-2-3B'a(2-13)]	870	870	0.99	0	0.88	WP_041436791.1			WP_011433393.1	RuBisCO_small	Ribulose bisphosphate carboxylase, small…	Domain	n/a	458	545	462	545	12	97	97	55.6	3.4e-15	n/a
rbcS	CYB_RS12255	ribulose bisphosphate carboxylase small chain		ribulose bisphosphate carboxylase small chain [Synechococcus sp. JA-2-3B'a(2-13)]	165	165	0.94	5e-54	0.65	WP_011434136.1			WP_011433393.1	RuBisCO_small	Ribulose bisphosphate carboxylase, small…	Domain	n/a	562	653	569	653	11	97	97	70.2	9.8e-20	n/a
rbcX	CYB_RS12260	chaperon-like protein RbcX		chaperon-like protein RbcX [Synechococcus sp. JA-2-3B'a(2-13)]	112	112	0.8	7e-33	0.48	WP_011434137.1			WP_011433392.1	nf
β-CA (carboxysomal CA)	nf			no hit									WP_011433391.1	BMC	BMC domain	Domain	n/a	4	80	4	80	1	74	74	76.9	7.8e-22	n/a
β-CA (EcaB; non-carboxysomal CA)	nf			no hit									WP_011433391.1	BMC	BMC domain	Domain	n/a	110	185	110	185	1	74	74	80.6	5.6e-23	n/a
													WP_041436791.1	RuBisCO_large_N	Ribulose bisphosphate carboxylase large…	Domain	n/a	24	145	25	145	2	120	120	155	7.9e-46	n/a
													WP_041436791.1	RuBisCO_large	Ribulose bisphosphate carboxylase large…	Domain	n/a	155	463	155	463	1	299	299	448.1	1.2e-134	n/a
													WP_011434136.1	RuBisCO_small	Ribulose bisphosphate carboxylase, small…	Domain	n/a	10	106	10	106	1	97	97	142.7	2.4e-42	n/a
													WP_011434137.1	RcbX	RbcX protein	Family	n/a	1	111	1	110	1	110	111	178.5	3.5e-53	n/a

## Sheet: Synechococcus sp. JA-3-3Ab (S3)
CCM gene target presented in Synechocystis PCC 6803	Candidate gene of Synechococcus sp. JA-3-3Ab	Gene product name		The statistics ot protein BLAST search using Synechocystis PCC 6803 as a query									Significant Pfam-A Matches
				Description	Max score	Total score	Query cover	E value	Ident	Accession			Candidate protein of Synechococcus sp. JA-3-3Ab	Family/Domain	Description	Entry type	Clan	Envelope		Alignment		HMM		HMM length	Bit score	E-value	Predicted active sites
NdhF4	CYA_1593	oxidoreductase		oxidoreductase [Synechococcus sp. JA-3-3Ab]	597	597	0.93	0	0.56	WP_011430435.1								Start	End	Start	End	From	To
ndhD4	CYA_1594	NAD(P)H-quinone oxidoreductase subunit D4		NAD(P)H-quinone oxidoreductase subunit D4 [Synechococcus sp. JA-3-3Ab]	470	470	0.89	5e-162	0.6	WP_011430436.1			WP_011430435.1	Proton_antipo_N	NADH-Ubiquinone oxidoreductase (complex …	Family	n/a	75	132	76	131	2	57	58	43.4	2.4e-11	n/a	Show
CupB	CYA_1595	CO2 hydration protein		CO2 hydration protein [Synechococcus sp. JA-3-3Ab]	444	444	0.97	5e-155	0.6	ABC99758.1			WP_011430435.1	Proton_antipo_M	Proton-conducting membrane transporter	Family	CL0425	144	431	144	408	1	270	293	170.1	5.5e-50	n/a
NdhF3	CYA_0640	NAD(P)H dehydrogenase, subunit NdhF3 family		oxidoreductase [Synechococcus sp. JA-3-3Ab]	647	647	0.97	0	0.55	WP_011429537.1			WP_011430436.1	Proton_antipo_M	Proton-conducting membrane transporter	Family	CL0425	125	418	125	418	1	293	293	236	4.5e-70	n/a
NdhD3	CYA_0639	NADH-ubiquinone/plastoquinone oxidoreductase		NAD(P)H-quinone oxidoreductase subunit D4 [Synechococcus sp. JA-3-3Ab]	509	509	0.89	2e-177	0.6	WP_011429536.1			ABC99758.1	ChpXY	CO2 hydration protein (ChpXY)	Family	n/a	28	379	28	378	1	351	352	585.2	4.1e-176	n/a
CupA	CYA_0638	CO2 hydration protein		carbon dioxide transporter [Synechococcus sp. JA-3-3Ab]	680	680	1	0	0.75	WP_011429535.1			WP_011429537.1	Proton_antipo_N	NADH-Ubiquinone oxidoreductase (complex …	Family	n/a	72	128	73	127	3	57	58	49.6	2.8e-13	n/a	Show
bicA1	CYA_1414	sulfate transporter, sulfate permease (SulP) family		sodium-independent anion transporter [Synechococcus sp. JA-3-3Ab]	653	653	0.97	0	0.6	WP_011430261.1			WP_011429537.1	Proton_antipo_M	Proton-conducting membrane transporter	Family	CL0425	140	433	142	425	3	286	293	159.7	8.3e-47	n/a
bicA2				sodium-independent anion transporter [Synechococcus sp. JA-3-3Ab]	94	94	0.91	3e-21	0.22	WP_011430554.1			WP_011429536.1	Proton_antipo_M	Proton-conducting membrane transporter	Family	CL0425	120	413	120	412	1	292	293	230.6	2e-68	n/a
sbtA	nf			nf									WP_011429535.1	ChpXY	CO2 hydration protein (ChpXY)	Family	n/a	20	415	20	414	1	351	352	559.3	3e-168	n/a
sbtB	nf			nf									WP_011430261.1	Sulfate_transp	Sulfate permease family	Family	CL0062	24	390	25	388	2	379	381	307.5	9.8e-92	n/a	Show
cmpA	CYA_0894	nitrate/nitrite/cyanate ABC transporter (NitT) family, substrate-binding protein		nitrate ABC transporter substrate-binding protein [Synechococcus sp. JA-3-3Ab]	602	602	0.99	0	0.67	WP_011429779.1			WP_011430261.1	STAS	STAS domain	Domain	CL0502	446	545	449	532	6	100	117	35.2	7e-09	n/a
cmpB	CYA_0893	nitrate ABC transporter, permease protein		nitrate ABC transporter, permease protein [Synechococcus sp. JA-3-3Ab]	360	360	0.98	9e-126	0.66	WP_011429778.1			WP_011430554.1	Sulfate_transp	Sulfate permease family	Family	CL0062	32	417	33	417	2	381	381	347.7	6.1e-104	n/a	Show
cmpC	CYA_0892	nitrate ABC transporter, ATP-binding protein NtrC		bacitracin ABC transporter ATP-binding protein [Synechococcus sp. JA-3-3Ab]	1004	1004	0.98	0	0.73	WP_011429777.1			WP_011430554.1	STAS	STAS domain	Domain	CL0502	467	576	470	576	4	117	117	69.8	1.3e-19	n/a
cmpD	CYA_0891	nitrate ABC transporter, ATP-binding protein NtrD		bacitracin ABC transporter ATP-binding protein [Synechococcus sp. JA-3-3Ab]	398	398	0.96	3e-140	0.67	WP_011429776.1			WP_011429779.1	NMT1_2	NMT1-like family	Family	CL0177	37	298	38	298	2	253	253	284.6	7.1e-85	n/a
ccmK1	CYA_1612	carbon dioxide concentrating mechanism protein CcmK		carbon dioxide-concentrating protein CcmK [Synechococcus sp. JA-3-3Ab]	183	183	0.94	2e-61	0.88	WP_011430451.1			WP_011429778.1	BPD_transp_1	Binding-protein-dependent transport syst…	Family	CL0404	102	274	102	272	1	183	185	83.6	1.3e-23	n/a
ccmK2	CYA_1611	carbon dioxide concentrating mechanism protein CcmK		MULTISPECIES: carbon dioxide-concentrating protein CcmK [Synechococcus]	184	184	0.99	7e-62	0.89	WP_011430450.1			WP_011429777.1	ABC_tran	ABC transporter	Domain	CL0023	25	167	25	166	1	136	137	105.6	2.7e-30	n/a	Show
ccmK3	nf			nf									WP_011429777.1	NMT1_2	NMT1-like family	Family	CL0177	278	530	281	529	4	252	253	277.3	1.2e-82	n/a
ccmK4	nf			nf									WP_011429776.1	ABC_tran	ABC transporter	Domain	CL0023	38	180	38	179	1	136	137	108.2	4.2e-31	n/a
ccmL	CYA_1613	carbon dioxide concentrating mechanism protein CcmL		carbon dioxide concentrating mechanism protein CcmL [Synechococcus sp. JA-3-3Ab]	120	120	0.97	7e-37	0.61	WP_011430452.1			WP_011430451.1	BMC	BMC domain	Domain	n/a	4	81	4	81	1	74	74	99.5	7e-29	n/a
ccmM	CYA_1614	carbon dioxide concentrating mechanism protein CcmM		carbon dioxide concentrating mechanism protein CcmM [Synechococcus sp. JA-3-3Ab]	598	598	0.95	0	0.48	WP_011430453.1			WP_011430450.1	BMC	BMC domain	Domain	n/a	4	81	4	81	1	74	74	102.4	8.9e-30	n/a
ccmN	CYA_1615	conserved hypothetical protein		hypothetical protein [Synechococcus sp. JA-3-3Ab]	89.7	89.7	0.41	2e-22	0.44	WP_011430454.1			WP_011430452.1	EutN_CcmL	Ethanolamine utilisation protein EutN/ca …	Domain	CL0021	1	83	1	83	1	83	83	103.9	4.7e-30	n/a
ccmO	CYA_1616	bacterial microcompartments family protein		BMC domain-containing protein [Synechococcus sp. JA-3-3Ab]	280	379	0.74	2e-94	0.63	WP_011430455.1			WP_011430453.1	Hexapep	Bacterial transferase hexapeptide (six r …	Repeat	CL0536	19	54	20	53	2	35	36	17.6	0.0021	n/a	Show
rbcL	CYA_1194	ribulose bisphosphate carboxylase, large subunit		ribulose 1,5-bisphosphate carboxylase [Synechococcus sp. JA-3-3Ab]	862	862	0.99	0	0.87	WP_041438242.1			WP_011430453.1	Hexapep	Bacterial transferase hexapeptide (six r …	Repeat	CL0536	91	126	91	124	1	34	36	21.3	0.00014	n/a	Show
rbcS	CYA_1196	ribulose bisphosphate carboxylase, small subunit		ribulose bisphosphate carboxylase small chain [Synechococcus sp. JA-3-3Ab]	165	165	0.94	3e-54	0.65	WP_011430063.1			WP_011430453.1	RuBisCO_small	Ribulose bisphosphate carboxylase, small…	Domain	n/a	238	325	240	325	10	97	97	58.4	4.9e-16	n/a	Show
rbcX	CYA_1195	chaperon-like protein RbcX		chaperon-like protein RbcX [Synechococcus sp. JA-3-3Ab]	113	113	0.8	3e-33	0.49	WP_011430062.1			WP_011430453.1	RuBisCO_small	Ribulose bisphosphate carboxylase, small…	Domain	n/a	346	435	352	435	11	97	97	44	1.5e-11	n/a	Show
β-CA (carboxysomal CA)	nf			nf									WP_011430453.1	RuBisCO_small	Ribulose bisphosphate carboxylase, small…	Domain	n/a	455	543	460	543	12	97	97	55.5	3.9e-15	n/a	Show
β-CA (EcaB; non-carboxysomal CA)	nf			no hit									WP_011430453.1	RuBisCO_small	Ribulose bisphosphate carboxylase, small…	Domain	n/a	561	654	570	654	11	97	97	68.4	3.5e-19	n/a
													WP_011430454.1	nf
													WP_011430455.1	BMC	BMC domain	Domain	n/a	4	80	4	80	1	74	74	76.8	8.7e-22	n/a	Show
													WP_011430455.1	BMC	BMC domain	Domain	n/a	110	185	110	185	1	74	74	80.1	7.9e-23	n/a
													WP_041438242.1	RuBisCO_large_N	Ribulose bisphosphate carboxylase large…	Domain	n/a	24	145	25	145	2	120	120	155	7.9e-46	n/a
													WP_041438242.1	RuBisCO_large	Ribulose bisphosphate carboxylase large…	Domain	n/a	155	463	155	463	1	299	299	449	6.4e-135	n/a	Show
													WP_011430063.1	RuBisCO_small	Ribulose bisphosphate carboxylase, small…	Domain	n/a	10	106	10	106	1	97	97	145.2	4e-43	n/a
													WP_011430062.1	RcbX	RbcX protein	Family	n/a	1	111	1	110	1	110	111	176.1	1.9e-52	n/a

## Sheet: Cyanobacterium PCC 7702 (CP)
CCM gene target presented in Synechocystis PCC 6803	Candidate gene of Cyanobacterium PCC 7702	Gene product name		The statistics ot protein BLAST search using Synechocystis PCC 6803 as a query									Significant Pfam-A Matches
				Description	Max score	Total score	Query cover	E value	Ident	Accession			Candidate protein of Cyanobacterium PCC 7702	Family/Domain	Description	Entry type	Clan	Envelope		Alignment		HMM		HMM length	Bit score	E-value	Predicted active sites
NdhF4	CHL7702_RS0102215	NAD(P)H-quinone oxidoreductase subunit F		NAD(P)H-quinone oxidoreductase subunit F	713	713	0.96	0	0.58	WP_017319889.1								Start	End	Start	End	From	To
ndhD4	CHL7702_RS0102210	NAD(P)H-quinone oxidoreductase subunit D4		NAD(P)H-quinone oxidoreductase subunit D4	550	550	0.86	0	0.66	WP_017319888.1			WP_017319889.1	Proton_antipo_N	NADH-Ubiquinone oxidoreductase (complex …	Family	n/a	70	127	71	126	2	57	58	54.3	9.3e-15	n/a
CupB	CHL7702_RS0102205	carbon dioxide transporter		carbon dioxide transporter	526	526	0.98	0	0.65	WP_017319887.1			WP_017319889.1	Proton_antipo_M	Proton-conducting membrane transporter	Family	CL0425	139	426	139	425	1	292	293	170.8	3.3e-50	n/a
NdhF3	CHL7702_RS0108420	NADH-Ubiquinone/plastoquinone (complex I)		NADH-Ubiquinone/plastoquinone (complex I)	731	731	0.98	0	0.6	WP_017321104.1			WP_017319888.1	Proton_antipo_M	Proton-conducting membrane transporter	Family	CL0425	143	436	143	436	1	293	293	238.8	6.5e-71	n/a
NdhD3	CHL7702_RS0108430	NAD(P)H-quinone oxidoreductase subunit D4		NAD(P)H-quinone oxidoreductase subunit D4	607	607	0.98	0	0.63	WP_038315616.1			WP_017319887.1	ChpXY	CO2 hydration protein (ChpXY)	Family	n/a	16	367	16	366	1	351	352	649.4	1.3e-195	n/a
CupA	CHL7702_RS0108435	carbon dioxide transporter		carbon dioxide transporter	755	755	0.99	0	0.83	WP_017321107.1			WP_017321104.1	Proton_antipo_N	NADH-Ubiquinone oxidoreductase (complex …	Family	n/a	70	127	72	126	3	57	58	49.5	2.9e-13	n/a
bicA1	CHL7702_RS0103535	sodium-independent anion transporter		sodium-independent anion transporter	286	286	0.98	5e-89	0.35	WP_017320138.1			WP_017321104.1	Proton_antipo_M	Proton-conducting membrane transporter	Family	CL0425	139	427	140	426	2	292	293	173.9	3.7e-51	n/a
bicA2	nf			nf									WP_038315616.1	Proton_antipo_M	Proton-conducting membrane transporter	Family	CL0425	126	419	126	419	1	293	293	212.8	5.4e-63	n/a
sbtA	nf			nf									WP_017321107.1	ChpXY	CO2 hydration protein (ChpXY)	Family	n/a	22	419	22	418	1	351	352	564.8	6.3e-170	n/a
sbtB	nf			nf									WP_017320138.1	Sulfate_transp	Sulfate permease family	Family	CL0062	22	383	22	383	1	381	381	290.3	1.6e-86	n/a
cmpA	CHL7702_RS0100045	bicarbonate-binding protein CmpA		bicarbonate-binding protein CmpA	573	573	0.99	0	0.64	WP_017319470.1			WP_017320138.1	STAS	STAS domain	Domain	CL0502	431	533	436	533	9	117	117	72.7	1.6e-20	n/a
cmpB	CHL7702_RS0100050	nitrate ABC transporter, permease protein		nitrate ABC transporter, permease protein	309	309	0.99	2e-105	0.63	WP_017319471.1			WP_017319470.1	NMT1_2	NMT1-like family	Family	CL0177	55	315	56	314	2	252	253	307.9	5.4e-92	n/a
cmpC	CHL7702_RS0100055	bacitracin ABC transporter ATP-binding protein		bacitracin ABC transporter ATP-binding protein	1013	1013	0.98	0	0.72	WP_017319472.1			WP_017319471.1	BPD_transp_1	Binding-protein-dependent transport syst…	Family	CL0404	103	277	103	274	1	180	185	96.2	1.7e-27	n/a
cmpD	CHL7702_RS0100060	bacitracin ABC transporter ATP-binding protein		bacitracin ABC transporter ATP-binding protein	431	431	0.99	5e-153	0.71	WP_017319473.1			WP_017319472.1	ABC_tran	ABC transporter	Domain	CL0023	25	167	25	166	1	136	137	107.3	7.9e-31	n/a
ccmK1	CHL7702_RS0102225	carbon dioxide-concentrating protein CcmK		carbon dioxide-concentrating protein CcmK	187	187	0.94	6e-63	0.9	WP_017319890.1			WP_017319472.1	NMT1_2	NMT1-like family	Family	CL0177	274	526	277	526	4	253	253	278.4	5.7e-83	n/a
ccmK2	CHL7702_RS0102220	carbon dioxide-concentrating protein CcmK		carbon dioxide-concentrating protein CcmK	187	187	0.99	7e-63	0.91	WP_009457333.1			WP_017319473.1	ABC_tran	ABC transporter	Domain	CL0023	50	192	50	191	1	136	137	109.3	1.8e-31	n/a
ccmK3	CHL7702_RS0113500	carbon dioxide-concentrating protein CcmK		carbon dioxide-concentrating protein CcmK	103	103	1	3e-30	0.57	WP_017322096.1			WP_017319890.1	BMC	BMC domain	Domain	n/a	4	81	4	81	1	74	74	95.4	1.3e-27	n/a
ccmK4	CHL7702_RS0113495	carbon dioxide-concentrating protein CcmK		carbon dioxide-concentrating protein CcmK	143	143	0.91	3e-45	0.73	WP_017322095.1			WP_009457333.1	BMC	BMC domain	Domain	n/a	4	81	4	81	1	74	74	99.4	7.5e-29	n/a
ccmL	CHL7702_RS0102230	carbon dioxide concentrating mechanism protein CcmL		carbon dioxide concentrating mechanism protein CcmL	113	113	0.97	3e-34	0.6	WP_017319891.1			WP_017322096.1	BMC	BMC domain	Domain	n/a	4	83	4	83	1	74	74	85.5	1.7e-24	n/a
ccmM	CHL7702_RS0102235	carbon dioxide concentrating mechanism protein		carbon dioxide concentrating mechanism protein	496	779	0.95	2e-168	0.48	WP_017319892.1			WP_017322095.1	BMC	BMC domain	Domain	n/a	5	82	5	82	1	74	74	77.3	6e-22	n/a
ccmN	CHL7702_RS0102240	hypothetical protein		hypothetical protein	115	115	0.99	2e-31	0.3	WP_017319893.1			WP_017319891.1	EutN_CcmL	Ethanolamine utilisation protein EutN/ca …	Domain	CL0021	1	83	1	83	1	83	83	109.7	7.4e-32	n/a
ccmO	CHL7702_RS0102245	MC domain-containing protein		MC domain-containing protein	294	390	0.79	7e-100	0.67	WP_017319894.1			WP_017319892.1	Hexapep	Bacterial transferase hexapeptide (six r …	Repeat	CL0536	22	56	23	55	3	35	36	21.3	0.00014	n/a
rbcL	CHL7702_RS0100400	ribulose bisophosphate carboxylase		ribulose bisophosphate carboxylase	845	845	0.99	0	0.85	WP_017319538.1			WP_017319892.1	Hexapep_2	Hexapeptide repeat of succinyl-transfera…	Repeat	CL0536	111	139	113	137	3	26	34	18.3	0.0013	n/a
rbcS	CHL7702_RS0100410	ribulose bisphosphate carboxylase small chain		ribulose bisphosphate carboxylase small chain	166	166	0.95	2e-54	0.62	WP_017319540.1			WP_017319892.1	RuBisCO_small	Ribulose bisphosphate carboxylase, small…	Domain	n/a	225	316	232	316	10	97	97	57.5	9.1e-16	n/a
rbcX	CHL7702_RS0100405	chaperonin family protein RbcX		chaperonin family protein RbcX	112	112	0.98	7e-33	0.43	WP_017319539.1			WP_017319892.1	RuBisCO_small	Ribulose bisphosphate carboxylase, small…	Domain	n/a	339	433	349	433	11	97	97	70.2	1e-19	n/a
β-CA (carboxysomal CA)	nf			nf									WP_017319892.1	RuBisCO_small	Ribulose bisphosphate carboxylase, small…	Domain	n/a	458	550	466	550	11	97	97	60.8	8.4e-17	n/a
β-CA (EcaB; non-carboxysomal CA)	nf			nf									WP_017319893.1	nf
													WP_017319894.1	BMC	BMC domain	Domain	n/a	18	93	18	93	1	74	74	83.9	5.1e-24	n/a
													WP_017319894.1	BMC	BMC domain	Domain	n/a	123	198	123	198	1	74	74	82.6	1.4e-23	n/a
													WP_017319538.1	RuBisCO_large_N	Ribulose bisphosphate carboxylase large…	Domain	n/a	24	145	25	145	2	120	120	156.3	3.2e-46	n/a
													WP_017319538.1	RuBisCO_large	Ribulose bisphosphate carboxylase large…	Domain	n/a	155	463	155	463	1	299	299	440.1	3.2e-132	n/a
													WP_017319540.1	RuBisCO_small	Ribulose bisphosphate carboxylase, small…	Domain	n/a	10	106	10	106	1	97	97	148.8	2.9e-44	n/a
													WP_017319539.1	RcbX	RbcX protein	Family	n/a	1	110	1	110	1	111	111	170.1	1.4e-50	n/a

## Sheet: Cyanobacterium 7202 (CS)
CCM gene target presented in Synechocystis PCC 6803	Candidate gene of Cyanobacterium stanieri PCC 7202	Gene product name		The statistics ot protein BLAST search using Synechocystis PCC 6803 as a query									Significant Pfam-A Matches
				Description	Max score	Total score	Query cover	E value	Ident	Accession			Candidate protein of Cyanobacterium stanieri PCC 7202	Family/Domain	Description	Entry type	Clan	Envelope		Alignment		HMM		HMM length	Bit score	E-value	Predicted active sites
NdhF4	Cyast_1754	NAD(P)H dehydrogenase, subunit NdhF3 family		NAD(P)H dehydrogenase, subunit NdhF3 family [Cyanobacterium stanieri PCC 7202]	807	807	0.98	0	0.67	AFZ47710.1								Start	End	Start	End	From	To
NdhD4	Cyast_1753	NADH dehydrogenase subunit M		NADH dehydrogenase subunit M [Cyanobacterium stanieri PCC 7202]	610	610	0.95	0	0.68	AFZ47709.1			AFZ47710.1	Proton_antipo_N	NADH-Ubiquinone oxidoreductase (complex …	Family	n/a	70	127	71	127	2	58	58	56	2.8e-15	n/a
CupB	Cyast_1826	CO2 hydration protein		CO2 hydration protein [Cyanobacterium stanieri PCC 7202]	563	563	0.98	0	0.7	AFZ47782.1			AFZ47710.1	Proton_antipo_M	Proton-conducting membrane transporter	Family	CL0425	139	436	139	422	1	289	293	161	3.3e-47	n/a
NdhF3	Cyast_0206	NAD(P)H dehydrogenase, subunit NdhF3 family		NAD(P)H dehydrogenase, subunit NdhF3 family [Cyanobacterium stanieri PCC 7202]	689	689	0.99	0	0.56	AFZ46188.1			AFZ47709.1	Proton_antipo_M	Proton-conducting membrane transporter	Family	CL0425	126	419	126	419	1	293	293	227.8	1.4e-67	n/a
NdhD3	Cyast_0205	NADH dehydrogenase subunit		NADH dehydrogenase subunit M [Cyanobacterium stanieri PCC 7202]	488	488	0.95	3e-170	0.54	AFZ47709.1			AFZ47782.1	ChpXY	CO2 hydration protein (ChpXY)	Family	n/a	16	367	16	366	1	351	352	639.2	1.5e-192	n/a
CupA	Cyast_0204	CO2 hydration protein		CO2 hydration protein [Cyanobacterium stanieri PCC 7202]	731	731	1	0	0.78	AFZ46186.1			AFZ46188.1	Proton_antipo_N	NADH-Ubiquinone oxidoreductase (complex …	Family	n/a	69	126	70	125	2	57	58	52	5e-14	n/a
bicA1	Cyast_1804	sulfate transporter		sulfate transporter [Cyanobacterium stanieri PCC 7202]	776	776	0.98	0	0.68	AFZ47760.1			AFZ46188.1	Proton_antipo_M	Proton-conducting membrane transporter	Family	CL0425	138	425	139	415	2	286	293	153.1	8.2e-45	n/a
bicA2				sulfate transporter [Cyanobacterium stanieri PCC 7202]	676	676	0.95	0	0.6	AFZ48750.1			AFZ47709.1	Proton_antipo_M	Proton-conducting membrane transporter	Family	CL0425	126	419	126	419	1	293	293	227.8	1.4e-67	n/a
sbtA	nf			nf									AFZ46186.1	ChpXY	CO2 hydration protein (ChpXY)	Family	n/a	19	415	19	414	1	351	352	572.2	3.6e-172	n/a
sbtB	nf			no hit									AFZ47760.1	Sulfate_transp	Sulfate permease family	Family	CL0062	12	379	13	370	2	372	381	299.5	2.6e-89	n/a
cmpA	nf			nitrate transport protein [Cyanobacterium stanieri PCC 7202]	384	384	1	4e-131	0.47	AFZ48362.1			AFZ47760.1	STAS	STAS domain	Domain	CL0502	433	538	442	532	10	110	117	39.7	2.9e-10	n/a
cmpB	nf			nitrate ABC transporter, inner membrane subunit [Cyanobacterium stanieri PCC 7202]	281	281	0.99	7e-96	0.53	AFZ48361.1			AFZ48750.1	Sulfate_transp	Sulfate permease family	Family	CL0062	12	386	12	379	1	378	381	281.9	5.9e-84	n/a
cmpC	nf			nitrate ABC transporter, ATPase subunits C and D [Cyanobacterium stanieri PCC 7202]	816	816	0.98	0	0.59	AFZ48360.1			AFZ48750.1	STAS	STAS domain	Domain	CL0502	436	538	444	528	9	104	117	31.7	8.4e-08	n/a
cmpD	nf			nitrate ABC transporter, ATPase subunits C and D [Cyanobacterium stanieri PCC 7202]	405	405	0.96	9e-144	0.7	AFZ48359.1			AFZ48362.1	NMT1_2	NMT1-like family	Family	CL0177	46	305	47	305	2	253	253	327.6	5.2e-98	n/a
ccmK1	Cyast_0225	microcompartments protein		microcompartments protein [Cyanobacterium stanieri PCC 7202]	194	194	0.95	7e-67	0.9	AFZ46207.1			AFZ48361.1	BPD_transp_1	Binding-protein-dependent transport syst…	Family	CL0404	104	275	104	269	1	175	185	87.8	6.5e-25	n/a
ccmK2	Cyast_0224	microcompartments protein		microcompartments protein [Cyanobacterium stanieri PCC 7202]	196	196	1	1e-67	0.94	AFZ46206.1			AFZ48360.1	ABC_tran	ABC transporter	Domain	CL0023	25	167	25	166	1	136	137	109.8	1.3e-31	n/a
ccmK3	Cyast_0140	microcompartments protein		microcompartments protein [Cyanobacterium stanieri PCC 7202]	134	134	1	3e-43	0.66	AFZ46123.1			AFZ48360.1	NMT1_2	NMT1-like family	Family	CL0177	275	527	278	527	4	253	253	286.3	2.1e-85	n/a
ccmK4	Cyast_0141	microcompartments protein		microcompartments protein [Cyanobacterium stanieri PCC 7202]	177	177	0.96	7e-60	0.77	AFZ46124.1			AFZ48750.1	Sulfate_transp	Sulfate permease family	Family	CL0062	12	386	12	379	1	378	381	281.9	5.9e-84	n/a
ccmL	Cyast_0226	Ethanolamine utilization protein EutN/carboxysome structural protein Ccml		Ethanolamine utilization protein EutN/carboxysome structural protein Ccml [Cyanobacterium stanieri PCC 7202]	129	129	0.95	9e-42	0.69	AFZ46208.1			AFZ48750.1	STAS	STAS domain	Domain	CL0502	436	538	444	528	9	104	117	31.7	8.4e-08	n/a
ccmM	Cyast_0227	Carbonate dehydratase		Carbonate dehydratase [Cyanobacterium stanieri PCC 7202]	682	682	0.96	0	0.51	AFZ46209.1			AFZ48362.1	NMT1_2	NMT1-like family	Family	CL0177	46	305	47	305	2	253	253	327.6	5.2e-98	n/a
ccmN	Cyast_0228	carbon dioxide concentrating mechanism protein		carbon dioxide concentrating mechanism protein [Cyanobacterium stanieri PCC 7202]	94.7	94.7	0.98	3e-25	0.29	AFZ46210.1			AFZ48361.1	BPD_transp_1	Binding-protein-dependent transport syst…	Family	CL0404	104	275	104	269	1	175	185	87.8	6.5e-25	n/a
ccmO	Cyast_1422	microcompartments protein		microcompartments protein [Cyanobacterium stanieri PCC 7202]	381	488	0.93	8e-135	0.7	AFZ47386.1			AFZ48360.1	ABC_tran	ABC transporter	Domain	CL0023	25	167	25	166	1	136	137	109.8	1.3e-31	n/a
rbcL	Cyast_0117	ribulose 1,5-bisphosphate carboxylase large subunit		ribulose 1,5-bisphosphate carboxylase large subunit [Cyanobacterium stanieri PCC 7202]	913	913	0.99	0	0.94	AFZ46100.1			AFZ48360.1	NMT1_2	NMT1-like family	Family	CL0177	275	527	278	527	4	253	253	286.3	2.1e-85	n/a
rbcS	Cyast_0117	ribulose 1,5-bisphosphate carboxylase large subunit		ribulose 1,5-bisphosphate carboxylase small subunit [Cyanobacterium stanieri PCC 7202]	176	176	0.94	1e-59	0.74	AFZ46102.1			AFZ48359.1	ABC_tran	ABC transporter	Domain	CL0023	38	180	38	179	1	136	137	103.4	1.2e-29	n/a
rbcX	Cyast_0118	chaperonin family protein RbcX		chaperonin family protein RbcX [Cyanobacterium stanieri PCC 7202]	132	132	0.93	9e-42	0.51	AFZ46101.1			AFZ46207.1	BMC	BMC domain	Domain	n/a	4	81	4	81	1	74	74	99.1	9.1e-29	n/a
β-CA (carboxysomal CA)	nf			Carbonate dehydratase [Cyanobacterium stanieri PCC 7202]	336	336	0.87	1e-116	0.57	AFZ47346.1			AFZ46206.1	BMC	BMC domain	Domain	n/a	4	81	4	81	1	74	74	96.2	7.3e-28	n/a
β-CA (EcaB; non-carboxysomal CA)	nf			nf									AFZ46123.1	BMC	BMC domain	Domain	n/a	4	81	4	81	1	74	74	80.3	7.1e-23	n/a
													AFZ46124.1	BMC	BMC domain	Domain	n/a	6	83	6	83	1	74	74	80	8.4e-23	n/a
													AFZ46208.1	EutN_CcmL	Ethanolamine utilisation protein EutN/ca …	Domain	CL0021	1	78	2	78	7	83	83	89.7	1.2e-25	n/a
													AFZ46209.1	Hexapep	Bacterial transferase hexapeptide (six r …	Repeat	CL0536	20	54	26	53	8	35	36	17.2	0.0028	n/a
													AFZ46209.1	Hexapep_2	Hexapeptide repeat of succinyl-transfera…	Repeat	CL0536	109	137	109	135	1	26	34	22.8	5.2e-05	n/a
													AFZ46209.1	RuBisCO_small	Ribulose bisphosphate carboxylase, small…	Domain	n/a	222	315	226	315	5	97	97	66.9	1.1e-18	n/a
													AFZ46209.1	RuBisCO_small	Ribulose bisphosphate carboxylase, small…	Domain	n/a	343	433	349	433	11	97	97	55.7	3.2e-15	n/a
													AFZ46209.1	RuBisCO_small	Ribulose bisphosphate carboxylase, small…	Domain	n/a	457	547	463	547	11	97	97	66.4	1.5e-18	n/a
													AFZ46209.1	RuBisCO_small	Ribulose bisphosphate carboxylase, small…	Domain	n/a	581	670	587	670	12	97	97	66.5	1.4e-18	n/a
													AFZ46210.1	nf
													AFZ47386.1	BMC	BMC domain	Domain	n/a	11	86	11	86	1	74	74	77.4	5.7e-22	n/a
													AFZ47386.1	BMC	BMC domain	Domain	n/a	117	192	117	191	1	73	74	81.6	2.7e-23	n/a
													AFZ46100.1	RuBisCO_large_N	Ribulose bisphosphate carboxylase large…	Domain	n/a	16	137	17	136	2	119	120	151.8	7.4e-45	n/a
													AFZ46100.1	RuBisCO_large	Ribulose bisphosphate carboxylase large…
													AFZ46102.1	RuBisCO_small	Ribulose bisphosphate carboxylase, small…	Domain	n/a	10	106	10	106	1	97	97	135	6.1e-40	n/a
													AFZ46101.1	RcbX	RbcX protein	Family	n/a	1	111	1	111	1	111	111	163.8	1.3e-48	n/a
													AFZ47346.1	Pro_CA	Carbonic anhydrase	Domain	n/a	34	191	34	191	1	156	156	167.3	2.7e-49	n/a

## Sheet: S. Subsalsa PCC 9445 (SS)
CCM gene target presented in Synechocystis PCC 6803	Candidate gene of Spirulina subsalsa PCC 9445	Gene product name		The statistics of protein BLAST search using Synechocystis PCC 6803 as a query									Significant Pfam-A Matches
				Description	Max score	Total score	Query cover	E value	Ident	Accession			Candidate protein of Spirulina subsalsa PCC 9445	Family/Domain	Description	Entry type	Clan	Envelope		Alignment		HMM		HMM length	Bit score	E-value	Predicted active sites
NdhF4	SPI9445_RS0117000	oxidoreductase		oxidoreductase	882	882	0.99	0	0.71	WP_017305974.1								Start	End	Start	End	From	To
ndhD4	SPI9445_RS0121585	hypothetical protein		hypothetical protein	480	480	0.9	1e-165	0.54	WP_017305973.1			WP_017305974.1	Proton_antipo_N	NADH-Ubiquinone oxidoreductase (complex …	Family	n/a	70	127	71	126	2	57	58	53.8	1.4e-14	n/a
CupB	SPI9445_RS0116990	carbon dioxide transporter		carbon dioxide transporter	576	576	0.96	0	0.73	WP_017305972.1			WP_017305974.1	Proton_antipo_M	Proton-conducting membrane transporter	Family	CL0425	139	426	139	424	1	291	293	169.8	6.6e-50	n/a
NdhF3	SPI9445_RS0121580	NAD(P)H-quinone oxidoreductase subunit F		NAD(P)H-quinone oxidoreductase subunit F	734	734	0.97	0	0.62	WP_026080002.1			WP_017306874.1	Proton_antipo_M	Proton-conducting membrane transporter	Family	CL0425	123	416	123	415	1	292	293	221.5	1.2e-65	n/a
NdhD3	SPI9445_RS0121585	hypothetical protein		hypothetical protein	614	614	0.93	0	0.67	WP_017306874.1			WP_017305972.1	ChpXY	CO2 hydration protein (ChpXY)	Family	n/a	17	368	17	367	1	351	352	643.9	5.6e-194	n/a
CupA	SPI9445_RS0121590	carbon dioxide transporter		carbon dioxide transporter	731	731	0.98	0	0.82	WP_017306875.1			WP_026080002.1	Proton_antipo_N	NADH-Ubiquinone oxidoreductase (complex …	Family	n/a	70	127	71	126	2	57	58	36.4	3.6e-09	n/a
bicA1	SPI9445_RS25575	sodium-independent anion transporter		sodium-independent anion transporter	711	711	0.98	0	0.62	WP_017305346.1			WP_026080002.1	Proton_antipo_M	Proton-conducting membrane transporter	Family	CL0425	139	427	141	422	3	288	293	170.1	5.3e-50	n/a
bicA2	SPI9445_RS0122730	sodium-independent anion transporter		sodium-independent anion transporter	548	548	0.93	0	0.54	WP_017307099.1			WP_017306874.1	Proton_antipo_M	Proton-conducting membrane transporter	Family	CL0425	123	416	123	415	1	292	293	221.5	1.2e-65	n/a
sbtA	SPI9445_RS0105515	sodium-dependent bicarbonate transport family ermease		sodium-dependent bicarbonate transport family ermease	525	525	0.99	0	0.73	WP_017303736.1			WP_017306875.1	ChpXY	CO2 hydration protein (ChpXY)	Family	n/a	23	417	23	416	1	351	352	569.4	2.6e-171	n/a
sbtB	SPI9445_RS0105515	membrane protein		membrane protein	145	145	0.94	2e-46	0.66	WP_017303735.1			WP_017305346.1	Sulfate_transp	Sulfate permease family	Family	CL0062	17	384	17	381	1	378	381	305.2	4.9e-91	n/a
cmpA	nf			nf									WP_017305346.1	STAS	STAS domain	Domain	CL0502	441	543	444	533	7	107	117	35.7	4.9e-09	n/a
cmpB	nf			nf									WP_017307099.1	Sulfate_transp	Sulfate permease family	Family	CL0062	13	379	14	376	2	378	381	316.3	2e-94	n/a
cmpC	nf			nf									WP_017307099.1	STAS	STAS domain	Domain	CL0502	434	537	437	527	4	105	117	40.9	1.2e-10	n/a
cmpD	nf			nf									WP_017303736.1	Sbt_1	Na+-dependent bicarbonate transporter su …	Family	CL0064	18	375	18	375	1	308	308	353.7	7.9e-106	n/a
ccmK1	SPI9445_RS0117010	carbon dioxide-concentrating protein CcmK		carbon dioxide-concentrating protein CcmK	205	205	1	6e-70	0.91	WP_017305976.1			WP_017303735.1	nf
ccmK2	SPI9445_RS0117005	carbon dioxide-concentrating protein CcmK		carbon dioxide-concentrating protein CcmK	194	194	1	1e-65	0.95	WP_017305975.1			WP_017305084.1	NMT1_2	NMT1-like family	Family	CL0177	49	306	51	306	3	253	253	308.6	3.2e-92	n/a
ccmK3	SPI9445_RS0108355	carbon dioxide-concentrating protein CcmK		carbon dioxide-concentrating protein CcmK	147	147	1	3e-47	0.69	WP_017304281.1			WP_017305083.1	BPD_transp_1	Binding-protein-dependent transport syst…	Family	CL0404	83	285	104	280	1	180	185	71.8	5.4e-20	n/a
ccmK4	SPI9445_RS0108360	carbon dioxide-concentrating protein CcmK		carbon dioxide-concentrating protein CcmK	152	152	0.89	4e-49	0.75	WP_017304282.1			WP_017305085.1	ABC_tran	ABC transporter	Domain	CL0023	25	167	26	166	2	136	137	108.5	3.3e-31	n/a
ccmL	SPI9445_RS0117015	hypothetical protein		hypothetical protein	127	127	1	2e-39	0.63	WP_017305977.1			WP_017305085.1	NMT1_2	NMT1-like family	Family	CL0177	274	526	277	525	4	252	253	292.9	2.1e-87	n/a
ccmM	SPI9445_RS0117020	hypothetical protein		hypothetical protein	637	637	0.95	0	0.5	WP_017305978.1			WP_026079748.1	ABC_tran	ABC transporter	Domain	CL0023	39	181	39	180	1	136	137	111.3	4.4e-32	n/a
ccmN	SPI9445_RS0117025	hypothetical protein		hypothetical protein	109	109	0.99	3e-29	0.32	WP_017305979.1			WP_017305976.1	BMC	BMC domain	Domain	n/a	4	81	4	81	1	74	74	98.1	2e-28	n/a
ccmO	SPI9445_RS0103970	BMC domain-containing protein		BMC domain-containing protein	358	457	0.85	3e-124	0.72	WP_052646621.1			WP_017305975.1	BMC	BMC domain	Domain	n/a	4	81	4	81	1	74	74	100.1	4.4e-29	n/a
rbcL	SPI9445_RS0117030	ribulose bisophosphate carboxylase		ribulose bisophosphate carboxylase	919	919	1	0	0.94	WP_017305980.1			WP_017304281.1	BMC	BMC domain	Domain	n/a	4	81	4	81	1	74	74	72.6	1.8e-20	n/a
rbcS	SPI9445_RS0117040	ribulose bisphosphate carboxylase small chain		ribulose bisphosphate carboxylase small chain	182	182	0.97	1e-60	0.74	WP_017305982.1			WP_017304282.1	BMC	BMC domain	Domain	n/a	4	81	4	81	1	74	74	83.6	6.3e-24	n/a
rbcX	SPI9445_RS0117035	hypothetical protein		hypothetical protein	127	127	1	3e-38	0.51	WP_017305981.1			WP_017305977.1	EutN_CcmL	Ethanolamine utilisation protein EutN/ca …	Domain	CL0021	1	83	1	83	1	83	83	90.6	6.3e-26	n/a
β-CA (carboxysomal CA)	SPI9445_RS0108165	hypothetical protein		hypothetical protein	303	303	0.87	4e-103	0.58	WP_017304246.1			WP_017305978.1	Hexapep	Bacterial transferase hexapeptide (six r …	Repeat	CL0536	16	51	18	50	3	35	36	21.6	0.00011	n/a
β-CA (EcaB; non-carboxysomal CA)	nf			nf									WP_017305978.1	Hexapep	Bacterial transferase hexapeptide (six r …	Repeat	CL0536	88	123	88	121	1	34	36	17.4	0.0025	n/a
													WP_017305978.1	RuBisCO_small	Ribulose bisphosphate carboxylase, small…	Domain	n/a	227	317	233	317	11	97	97	65.3	3.2e-18	n/a
													WP_017305978.1	RuBisCO_small	Ribulose bisphosphate carboxylase, small…	Domain	n/a	343	432	350	432	13	97	97	70.5	8e-20	n/a
													WP_017305978.1	RuBisCO_small	Ribulose bisphosphate carboxylase, small…	Domain	n/a	466	553	471	553	13	97	97	60.6	9.6e-17	n/a
													WP_017305978.1	RuBisCO_small	Ribulose bisphosphate carboxylase, small…	Domain	n/a	587	674	592	674	13	97	97	60.5	1.1e-16	n/a
													WP_017305979.1	BMC	BMC domain	Domain	n/a	4	81	4	81	1	74	74	83.6	6.3e-24	n/a
													WP_052646621.1	BMC	BMC domain	Domain	n/a	33	108	33	108	1	74	74	81.4	3e-23	n/a
													WP_052646621.1	BMC	BMC domain	Domain	n/a	139	214	139	214	1	74	74	82.1	1.9e-23	n/a
													WP_017305980.1	RuBisCO_large_N	Ribulose bisphosphate carboxylase large…	Domain	n/a	20	141	21	140	2	119	120	150.3	2.3e-44	n/a
													WP_017305980.1	RuBisCO_large	Ribulose bisphosphate carboxylase large…	Domain	n/a	151	459	151	459	1	299	299	440	3.5e-132	n/a
													WP_017305982.1	RuBisCO_small	Ribulose bisphosphate carboxylase, small…	Domain	n/a	10	106	10	106	1	97	97	143.5	1.4e-42
													WP_017305981.1	RcbX	RbcX protein	Family	n/a	1	110	1	110	1	111	111	164.6	6.9e-49	n/a
													WP_017304246.1	Pro_CA	Carbonic anhydrase	Domain	n/a	34	191	35	191	2	156	156	168.9	8.9e-50	n/a

## Sheet: A. Platensis C1 (AC)
CCM gene target presented in Synechocystis PCC 6803	Candidate gene of A. platensis C1	Gene product name		The statistics ot protein BLAST search using Synechocystis PCC 6803 as a query									Significant Pfam-A Matches
				Description	Max score	Total score	Query cover	E value	Ident	Accession			Candidate protein of Spirulina subsalsa PCC 9445	Family/Domain	Description	Entry type	Clan	Envelope		Alignment		HMM		HMM length	Bit score	E-value	Predicted active sites
NdhF4	SPLC1_S220110	NAD(P)H dehydrogenase subunit NdhF3 family		MULTISPECIES: oxidoreductase [Arthrospira]	677	677	0.96	0	0.62	WP_006623511.1								Start	End	Start	End	From	To
NdhD4	SPLC1_S220120	proton-translocating NADH-quinone oxidoreductase chain M		NAD(P)H-quinone oxidoreductase subunit D4 [Arthrospira platensis]	605	605	0.99	0	0.61	WP_006623512.1			WP_006623511.1	Proton_antipo_N	NADH-Ubiquinone oxidoreductase (complex …	Family	n/a	70	127	72	126	3	57	58	46.2	3.2e-12	n/a
CupB	SPLC1_S220130	CO2 hydration protein		CO2 hydration protein [Arthrospira platensis C1]	553	553	0.96	0	0.69	EKD08566.1			WP_006623511.1	Proton_antipo_M	Proton-conducting membrane transporter	Family	CL0425	139	427	139	425	1	292	293	182.1	1.2e-53	n/a
NdhF3	SPLC1_S203670	NAD(P)H dehydrogenase subunit NdhF3 family		MULTISPECIES: oxidoreductase [Arthrospira]	743	743	0.97	0	0.63	WP_006622990.1			WP_006623512.1	Proton_antipo_M	Proton-conducting membrane transporter	Family	CL0425	125	423	125	423	1	293	293	231.3	1.3e-68	n/a
NdhD3	SPLC1_S203680	proton-translocating NADH-quinone oxidoreductase chain M		MULTISPECIES: NAD(P)H-quinone oxidoreductase subunit D4 [Arthrospira]	620	620	0.98	0	0.65	WP_006668300.1			EKD08566.1	ChpXY	CO2 hydration protein (ChpXY)	Family	n/a	17	368	17	367	1	351	352	644.8	3e-194	n/a
CupA	SPLC1_S203690	CO2 hydration protein		CO2 hydration protein [Arthrospira platensis C1]	758	758	0.97	0	0.85	EKD08968.1			WP_006622990.1	Proton_antipo_N	NADH-Ubiquinone oxidoreductase (complex …	Family	n/a	70	127	71	126	2	57	58	44.9	8.3e-12	n/a
bicA1	SPLC1_S370700, SPLC1_S370690	sulfate transporter		MULTISPECIES: sodium-independent anion transporter [Arthrospira]	758	758	0.96	0	0.69	WP_006624412.1			WP_006622990.1	Proton_antipo_M	Proton-conducting membrane transporter	Family	CL0425	139	426	140	423	2	289	293	178.2	1.9e-52	n/a
bicA2				MULTISPECIES: sodium-independent anion transporter [Arthrospira]	739	739	0.97	0	0.64	WP_006624413.1			WP_006668300.1	Proton_antipo_M	Proton-conducting membrane transporter	Family	CL0425	126	419	126	419	1	293	293	225.7	6.3e-67	n/a
sbtA	nf			no hit									EKD08968.1	ChpXY	CO2 hydration protein (ChpXY)	Family	n/a	27	421	27	420	1	351	352	580.9	8.2e-175	n/a
sbtB	nf			no hit									WP_006624412.1	Sulfate_transp	Sulfate permease family	Family	CL0062	12	379	13	377	2	379	381	311.3	7e-93	n/a
cmpA	nf			ABC-type nitrate/nitrite transport system substrate-binding protein [Arthrospira platensis C1]	219	219	0.49	6e-69	0.51	EKD07551.1			WP_006624412.1	STAS	STAS domain	Domain	CL0502	434	538	438	530	6	109	117	42.4	4.2e-11	n/a
cmpB	nf			MULTISPECIES: nitrate ABC transporter, permease protein [Arthrospira]	270	270	0.88	8e-90	0.57	WP_035760137.1			WP_006624413.1	Sulfate_transp	Sulfate permease family	Family	CL0062	12	382	12	373	1	372	381	299.7	2.2e-89	n/a
cmpC	nf			MULTISPECIES: bacitracin ABC transporter ATP-binding protein [Arthrospira]	812	812	0.99	0	0.6	WP_006624708.1			WP_006624413.1	STAS	STAS domain	Domain	CL0502	440	539	443	529	8	105	117	33.9	1.8e-08	n/a
cmpD	nf			MULTISPECIES: bacitracin ABC transporter ATP-binding protein [Arthrospira]	401	401	0.96	2e-141	0.68	WP_006624709.1			EKD07551.1	NMT1_2	NMT1-like family	Family	CL0177	1	89	1	89	164	253	253	121.2	5.4e-35	n/a
ccmK1	SPLC1_S220090	carbon dioxide concentrating mechanism protein		MULTISPECIES: carbon dioxide-concentrating protein CcmK [Arthrospira]	189	189	0.93	2e-63	0.92	WP_006618785.1			WP_035760137.1	BPD_transp_1	Binding-protein-dependent transport syst…	Family	CL0404	101	276	105	271	1	176	185	89.4	2e-25	n/a
ccmK2	SPLC1_S220100	carbon dioxide concentrating mechanism protein; CcmK		MULTISPECIES: carbon dioxide-concentrating protein CcmK [Arthrospira]	188	188	1	3e-63	0.92	WP_006618784.1			WP_006624708.1	ABC_tran	ABC transporter	Domain	CL0023	25	167	25	166	1	136	137	110.1	1.1e-31	n/a
ccmK3	SPLC1_S200070	microcompartments protein		MULTISPECIES: carbon dioxide-concentrating protein CcmK [Arthrospira]	134	134	1	4e-42	0.65	WP_006622579.1			WP_006624708.1	NMT1_2	NMT1-like family	Family	CL0177	275	527	278	526	4	252	253	286.6	1.7e-85	n/a
ccmK4	SPLC1_S200060	microcompartments protein		microcompartments protein [Arthrospira platensis C1]	165	165	0.98	1e-53	0.74	EKD08606.1			WP_006624708.1	ABC_tran	ABC transporter	Domain	CL0023	38	180	38	179	1	136	137	115.9	1.7e-33	n/a
ccmL	SPLC1_S220080	ethanolamine utilization protein EutN/carboxysome structuralprotein Ccml		MULTISPECIES: carbon dioxide concentrating mechanism protein CcmL [Arthrospira]	121	121	1	6e-37	0.57	WP_006623510.1			WP_006624709.1	ABC_tran	ABC transporter	Domain	CL0023	38	180	38	179	1	136	137	115.9	1.7e-33	n/a
ccmM	SPLC1_S220070	carbonate dehydratase		MULTISPECIES: carbon dioxide concentrating mechanism protein CcmM [Arthrospira]	516	791	0.95	2e-176	0.5	WP_006623509.1			WP_006618785.1	BMC	BMC domain	Domain	n/a	4	81	4	81	1	74	74	95.7	1e-27	n/a
ccmN	SPLC1_S220060	putative carbon dioxide concentrating mechanism protein		MULTISPECIES: carbon dioxide concentrating mechanism protein [Arthrospira]	92	92	0.42	3e-23	0.46	WP_006623508.1			WP_006618784.1	BMC	BMC domain	Domain	n/a	4	81	4	81	1	74	74	94.8	2.1e-27	n/a
ccmO	SPLC1_S220050	microcompartments protein		MULTISPECIES: BMC domain-containing protein [Arthrospira]	323	323	0.89	1e-110	0.61	WP_006623507.1			WP_006622579.1	BMC	BMC domain	Domain	n/a	4	81	4	81	1	74	74	78.1	3.3e-22	n/a
rbcL	SPLC1_S240060	ribulose-bisphosphate carboxylase		MULTISPECIES: ribulose bisophosphate carboxylase [Arthrospira]	892	892	0.99	0	0.91	WP_006623657.1			EKD08606.1	BMC	BMC domain	Domain	n/a	18	95	18	95	1	74	74	82.1	1.9e-23	n/a
rbcS	SPLC1_S240080	ribulose-bisphosphate carboxylase		MULTISPECIES: ribulose bisphosphate carboxylase small chain [Arthrospira]	165	165	0.94	7e-54	0.65	WP_006623659.1			WP_006623510.1	EutN_CcmL	Ethanolamine utilisation protein EutN/ca …	Domain	CL0021	1	83	1	83	1	83	83	108.8	1.3e-31	n/a
rbcX	SPLC1_S240070	chaperonin family protein RbcX		MULTISPECIES: chaperonin family protein RbcX [Arthrospira]	120	120	0.88	9e-36	0.48	WP_006623658.1			WP_006623509.1	Hexapep	Bacterial transferase hexapeptide (six r …	Repeat	CL0536	19	54	22	53	4	35	36	18.2	0.0014	n/a
β-CA (carboxysomal CA)	nf			nf									WP_006623509.1	RuBisCO_small	Ribulose bisphosphate carboxylase, small…	Domain	n/a	231	315	234	315	14	97	97	65.1	4e-18	n/a
β-CA (EcaB; non-carboxysomal CA)	nf			no hit									WP_006623509.1	RuBisCO_small	Ribulose bisphosphate carboxylase, small…	Domain	n/a	337	429	345	429	11	97	97	63.7	1.1e-17	n/a
													WP_006623509.1	RuBisCO_small	Ribulose bisphosphate carboxylase, small…	Domain	n/a	452	546	455	546	4	97	97	76.6	9.7e-22	n/a
													WP_006623508.1	nf
													WP_006623507.1	BMC	BMC domain	Domain	n/a	23	98	23	98	1	74	74	79.1	1.6e-22	n/a
													WP_006623507.1	BMC	BMC domain	Domain	n/a	128	203	128	203	1	74	74	76.1	1.4e-21	n/a
													WP_006623657.1	RuBisCO_large_N	Ribulose bisphosphate carboxylase large…	Domain	n/a	24	145	25	145	2	120	120	153.3	2.7e-45	n/a
													WP_006623657.1	RuBisCO_large	Ribulose bisphosphate carboxylase large…	Domain	n/a	155	463	155	463	1	299	299	441	1.7e-132	n/a
													WP_006623659.1	RuBisCO_small	Ribulose bisphosphate carboxylase, small…	Domain	n/a	10	106	10	106	1	97	97	141.4	6.1e-42	n/a
													WP_006623658.1	RcbX	RbcX protein	Family	n/a	1	111	1	111	1	111	111	179.6	1.5e-53	n/a

## Sheet: A. platensis NIES-39 (AN)
CCM gene target presented in Synechocystis PCC 6803	Candidate gene of A. platensis NIES-39	Gene product name		The statistics ot protein BLAST search using Synechocystis PCC 6803 as a query									Significant Pfam-A Matches
				Description	Max score	Total score	Query cover	E value	Ident	Accession			Candidate protein of A. platensis NIES-39	Family/Domain	Description	Entry type	Clan	Envelope		Alignment		HMM		HMM length	Bit score	E-value	Predicted active sites
NdhF4	NIES39_K04840	NADH dehydrogenase subunit 5		NAD(P)H-quinone oxidoreductase subunit F [Arthrospira platensis]	666	666	0.96	0	0.61	WP_006618783.1								Start	End	Start	End	From	To
NdhD4	NIES39_K04850	NADH dehydrogenase subunit 4		NAD(P)H-quinone oxidoreductase subunit D4 [Arthrospira platensis]	605	605	0.99	0	0.61	WP_006618782.1			WP_006618783.1	Proton_antipo_M	Proton-conducting membrane transporter	Family	CL0425	125	423	125	423	1	293	293	228.6	8.3e-68	n/a
CupB	NIES39_K04860	putative CO2 hydration protein		putative CO2 hydration protein [Arthrospira platensis NIES-39]	541	541	0.96	0	0.68	BAI92131.1			WP_006618782.1	Proton_antipo_M	Proton-conducting membrane transporter	Family	CL0425	125	423	125	423	1	293	293	228.6	8.3e-68	n/a
NdhF3	NIES39_A06510	NADH dehydrogenase subunit 5		NADH dehydrogenase subunit 5 [Arthrospira platensis]	755	755	0.97	0	0.64	WP_014274285.1			BAI92131.1	ChpXY	CO2 hydration protein (ChpXY)	Family	n/a	17	368	17	367	1	351	352	649.4	1.2e-195	n/a
NdhD3	NIES39_A06520	NADH dehydrogenase subunit 4		NADH dehydrogenase subunit 4 [Arthrospira platensis]	623	623	0.98	0	0.66	WP_014274286.1			WP_014274285.1	Proton_antipo_N	NADH-Ubiquinone oxidoreductase (complex …	Family	n/a	70	127	71	126	2	57	58	44.9	8e-12	n/a
CupA	NIES39_A06530	hypothetical protein		hypothetical protein [Arthrospira platensis]	754	754	1	0	0.83	WP_014274287.1			WP_014274285.1	Proton_antipo_M	Proton-conducting membrane transporter	Family	CL0425	139	426	140	423	2	289	293	176.1	8.3e-52	n/a
bicA1	NIES39_B00710	putative transporter		sodium-independent anion transporter [Arthrospira platensis]	771	771	0.96	0	0.7	WP_014274493.1			WP_014274286.1	Oxidored_q5_N	NADH-ubiquinone oxidoreductase chain 4,…	Family	n/a	27	125	57	117	39	100	110	24.1	2.7e-05	n/a
bicA2	NIES39_B00700	sodium-independent anion transporter		sodium-independent anion transporter [Arthrospira platensis]	1097	1097	1	0	1	WP_014274492.1			WP_014274286.1	Proton_antipo_M	Proton-conducting membrane transporter	Family	CL0425	126	419	126	419	1	293	293	226.4	3.7e-67	n/
sbtA	NIES39_E03120	putative Na+-dependent bicarbonate transporter		sodium-dependent bicarbonate transport family permease [Arthrospira platensis]	528	528	1	0	0.74	WP_006617196.1			WP_014274287.1	ChpXY	CO2 hydration protein (ChpXY)	Family	n/a	20	414	20	413	1	351	352	582.4	3e-175	n/a
sbtB	NIES39_E03140	hypothetical protein		hypothetical protein	145	145	0.94	3e-45	0.65	WP_006617195.1			WP_014274493.1	Sulfate_transp	Sulfate permease family	Family	CL0062	12	379	13	377	2	379	381	308.4	5.1e-92	n/a
cmpA	nf			MULTISPECIES: nitrate transport 45kD protein [Arthrospira]	423	423	1	3e-145	0.48	WP_006616041.1			WP_014274493.1	STAS	STAS domain	Domain	CL0502	434	538	438	529	6	108	117	45.2	5.5e-12	n/a
cmpB	nf			nitrate ABC transporter, permease protein [Arthrospira platensis]	270	270	0.88	7e-90	0.57	WP_014276966.1			WP_014274492.1	Sulfate_transp	Sulfate permease family	Family	CL0062	12	382	12	373	1	372	381	298	7.4e-89	n/a
cmpC	nf			bacitracin ABC transporter ATP-binding protein [Arthrospira platensis]	809	809	0.99	0	0.59	WP_006616416.1			WP_014274492.1	STAS	STAS domain	Domain	CL0502	440	539	443	529	8	105	117	36	4.1e-09	n/a
cmpD	nf			bacitracin ABC transporter ATP-binding protein [Arthrospira platensis]	400	400	0.96	3e-141	0.68	WP_006616417.1			WP_006617196.1	Sbt_1	Na+-dependent bicarbonate transporter su …	Family	CL0064	18	373	18	373	1	308	308	355.8	1.8e-106	n/a
ccmK1	NIES39_K04820	carbon dioxide concentrating mechanism protein CcmK		MULTISPECIES: carbon dioxide-concentrating protein CcmK [Arthrospira]	189	189	0.93	2e-63	0.92	WP_006618785.1			WP_006618785.1	BMC	BMC domain	Domain	n/a	4	81	4	81	1	74	74	95.7	1e-27	n/a
ccmK2	NIES39_K04830	carbon dioxide concentrating mechanism protein CcmK		MULTISPECIES: carbon dioxide-concentrating protein CcmK [Arthrospira]	188	188	1	3e-63	0.92	WP_006618784.1			WP_006618784.1	BMC	BMC domain	Domain	n/a	4	81	4	81	1	74	74	94.8	2.1e-27	n/a
ccmK3	NIES39_A03160	carbon dioxide concentrating mechanism protein CcmK		carbon dioxide-concentrating protein CcmK [Arthrospira platensis]	133	133	1	9e-42	0.64	WP_006616882.1			WP_006616882.1	BMC	BMC domain	Domain	n/a	4	81	4	81	1	74	74	78.1	3.3e-22	n/a
ccmK4	NIES39_A03150	carbon dioxide concentrating mechanism protein CcmK		carbon dioxide-concentrating protein CcmK [Arthrospira platensis]	164	164	0.96	2e-53	0.75	WP_006616881.1			WP_006616881.1	BMC	BMC domain	Domain	n/a	5	82	5	82	1	74	74	82.5	1.4e-23	n/a
ccmL	NIES39_K04810	carbon dioxide concentrating mechanism protein CcmL		carbon dioxide concentrating mechanism protein CcmL [Arthrospira platensis]	122	122	1	3e-37	0.57	WP_006618786.1			WP_006618786.1	EutN_CcmL	Ethanolamine utilisation protein EutN/ca …	Domain	CL0021	1	83	1	83	1	83	83	107.7	2.9e-31	n/a
ccmM	NIES39_K04800	carbon dioxide concentrating mechanism protein CcmM		carbon dioxide concentrating mechanism protein CcmM [Arthrospira platensis]	513	788	0.95	3e-175	0.51	WP_006618787.1			WP_006618787.1	Hexapep	Bacterial transferase hexapeptide (six r …	Repeat	CL0536	19	54	22	53	4	35	36	18.2	0.0014	n/a
ccmN	NIES39_K04790	carbon dioxide concentrating mechanism protein CcmN		carbon dioxide concentrating mechanism protein CcmN [Arthrospira platensis]	89.7	89.7	0.42	3e-22	0.45	WP_014276344.1			WP_006618787.1	RuBisCO_small	Ribulose bisphosphate carboxylase, small…	Domain	n/a	229	315	234	315	14	97	97	65.1	3.8e-18	n/a
ccmO	NIES39_K04780	carbon dioxide concentrating mechanism protein CcmO		BMC domain-containing protein [Arthrospira platensis]	323	323	0.89	7e-111	0.62	WP_006618789.1			WP_006618787.1	RuBisCO_small	Ribulose bisphosphate carboxylase, small…	Domain	n/a	336	429	345	429	11	97	97	63.7	1.1e-17	n/a
rbcL	NIES39_K02850	ribulose 1,5-bisphosphate carboxylase/oxygenase large subunit		ribulose bisophosphate carboxylase [Arthrospira platensis]	890	890	0.99	0	0.9	WP_006620100.1			WP_006618787.1	RuBisCO_small	Ribulose bisphosphate carboxylase, small…	Domain	n/a	452	546	455	546	4	97	97	76.6	9.7e-22	n/a
rbcS	NIES39_K02830	ribulose 1,5-bisphosphate carboxylase/oxygenase small subunit		ibulose bisphosphate carboxylase small chain [Arthrospira platensis]	166	166	0.94	3e-54	0.66	WP_006620102.1			WP_014276344.1	nf
rbcX	NIES39_K02840	possible Rubisco chaperonin		Rubisco chaperonin [Arthrospira platensis]	118	118	0.88	5e-35	0.48	WP_014276230.1			WP_006618789.1	BMC	BMC domain	Domain	n/a	23	98	23	98	1	74	74	79.4
β-CA (carboxysomal CA)	nf			nf									WP_006618789.1	BMC	BMC domain	Domain	n/a	128	203	128	203	1	74	74	77.1	1.3e-22	n/a
β-CA (EcaB; non-carboxysomal CA)	nf			no hit									WP_006620100.1	RuBisCO_large_N	Ribulose bisphosphate carboxylase large…	Domain	n/a	24	145	25	145	2	120	120	152.1	6.1e-45	n/a
													WP_006620100.1	RuBisCO_large	Ribulose bisphosphate carboxylase large…	Domain	n/a	155	463	155	463	1	299	299	441	1.7e-132	n/a
													WP_006620102.1	RuBisCO_small	Ribulose bisphosphate carboxylase, small…	Domain	n/a	10	106	10	106	1	97	97	140.9	8.9e-42
													WP_014276230.1	RcbX	RbcX protein	Family	n/a	1	111	1	111	1	111	111	176.8	1.1e-52	n/a

[truncated: 4 more sheets: A. platensis Paraca (AP), A. maxima (AM), Arthrospira PCC 8005 (A8),  Arthrospira TJSD091 (AT)]
